# Supplementary material for: LARP7-like protein Pof8 regulates telomerase assembly and poly(A)+TERRA expression in fission yeast
Source: Nat Commun. 2018 Feb 8;9:586. doi: 10.1038/s41467-018-02874-0 (PMC5805695; doi:10.1038/s41467-018-02874-0)
Supplement: Supplementary file 4 — Supplementary Data 1 [file 41467_2018_2874_MOESM4_ESM.xlsx]

## Sheet: Figure 1c
	Trt1 ChIP Data (% precipitated DNA relative to input DNA)
			1	2	3	4	5	6	7	8	9	10	11	12	13	14		Average	stdev	SEM
	2411	no tag	0.00417708	0.00449891	0.00410857	0.00256019	0.0338009	0.033228	0.0647779	0.0210419	0.0115676	0.0219101	0.0294033	0.0367123	0.0558434	0.0282685		0.0251356	0.0193058	0.00515969
	10695 + 10696	wt	0.146426	0.122797	0.10243	0.0907613	0.214037	0.24565	0.330667	0.203362	0.24347	0.238257	0.0826449	0.429876	0.200177	0.349021		0.214255	0.103396	0.0276338
	16187 + 16188 + 16189	pof8∆	0.0529601	0.0379533	0.0476729	0.0543894	0.0619056	0.0777643	0.105619	0.0784884	0.113873	0.160401	0.038079	0.0931884	0.092846	0.038982		0.0752945	0.0353788	0.00945539
	17632 + 17633	ter1∆	0.0197664	0.0889032	0.0220634	0.0377769	0.0341348	0.0416625	0.0190362									0.0376205	0.0243741	0.00921256
	Statistical Analysis (Student's t-test)
		no tag	wt	pof8∆
	wt	3.87277e-07
	pof8∆	8.32112e-05	6.36881e-05
	ter1∆	0.215284	0.000303993	0.0208949
	[Red Letters:	P=0.05 or smaller]
	Anova: Single Factor
	SUMMARY
	Groups	Count	Sum	Average	Variance
	no tag	14	0.351899	0.0251356	0.000372713
	wt	14	2.99957	0.214255	0.0106908
	pof8∆	14	1.05412	0.0752945	0.00125166
	ter1∆	7	0.263343	0.0376205	0.000594099
	ANOVA
	Source of Variation	SS	df	MS	F	P-value	F crit
	Between Groups	0.295919	3	0.0986398	27.1218	3.59556e-10	2.81154
	Within Groups	0.163662	45	0.00363692
	Total	0.459581	48
	[Red Letters:	P=0.05 or smaller]
	Correction for multiple comparisons by controlling false discovery rate
	Two-stage linear step-up procedure of Benjamini, Krieger and Yekutieli
		Mean Diff.	Discovery?	q value	Individual P Value
	no tag vs. wt	-0.1891	Yes	<0.0001	<0.0001
	no tag vs. pof8∆	-0.05016	Yes	0.0259	0.0329
	no tag vs. ter1∆	-0.01248	No	0.3449	0.6569
	wt vs. pof8∆	0.139	Yes	<0.0001	<0.0001
	wt vs. ter1∆	0.1766	Yes	<0.0001	<0.0001
	pof8∆ vs. ter1∆	0.03767	No	0.1159	0.1839
	[Red Letters:	P=0.05 or smaller]

## Sheet: Figure 1d
	Est1 ChIP Data (% precipitated DNA relative to input DNA)
			1	2	3	4	5	6	7	8	9	10	11	12		Average	stdev	SEM
	2411	no tag	0.0346686	0.0739656	0.0246906	0.0200567	0.075814	0.0149274								0.0406871	0.027286	0.0111395
	17157 + 17158	wt	0.383121	0.0786157	0.289149	0.141256	0.0766645	0.380567	0.0868736	0.196729						0.204122	0.131015	0.0463208
	17171 + 17172	pof8∆	0.169185	0.0591955	0.050576	0.159504	0.0794467	0.0936446	0.183156	0.0602848	0.0929916	0.145197	0.077958			0.106467	0.0484847	0.0146187
	17380 + 17381	ter1∆	0.0643341	0.0634435	0.065481	0.0438801	0.0522711	0.0671537	0.0635127	0.0557593	0.0555116	0.0492061	0.0862383	0.0991702		0.0638301	0.015507	0.00447649
	Statistical Analysis (Student's t-test)
		no tag	wt	pof8∆
	wt	0.011518
	pof8∆	0.00823657	0.0353475
	ter1∆	0.033875	0.00156284	0.00867376
	[Red Letters:	P=0.05 or smaller]
	Anova: Single Factor
	SUMMARY
	Groups	Count	Sum	Average	Variance
	no tag	6	0.244123	0.0406871	0.000744528
	wt	8	1.63298	0.204122	0.0171649
	pof8∆	11	1.17114	0.106467	0.00235077
	ter1∆	12	0.765962	0.0638301	0.000240467
	ANOVA
	Source of Variation	SS	df	MS	F	P-value	F crit
	Between Groups	0.123646	3	0.0412153	9.06556	0.000160413	2.89156
	Within Groups	0.15003	33	0.00454635
	Total	0.273676	36
	[Red Letters:	P=0.05 or smaller]
	Correction for multiple comparisons by controlling false discovery rate
	Two-stage linear step-up procedure of Benjamini, Krieger and Yekutieli
		Mean Diff.	Discovery?	q value	Individual P Value
	no tag vs. wt	-0.1634	Yes	0.0001	<0.0001
	no tag vs. pof8∆	-0.06578	Yes	0.0498	0.0632
	no tag vs. ter1∆	-0.02314	No	0.261	0.4972
	wt vs. pof8∆	0.09765	Yes	0.004	0.0038
	wt vs. ter1∆	0.1403	Yes	0.0001	<0.0001
	pof8∆ vs. ter1∆	0.04264	No	0.0878	0.1393
	[Red Letters:	P=0.05 or smaller]

## Sheet: Figure 1e
	Pof8 ChIP Data (% precipitated DNA relative to input DNA)
			1	2	3	4	5	6	7	8	9	10	11	12	13	14	15	16	17	18	19	20		Average	stdev	SEM
	2411	no tag	0.0153181	0.0186825	0.0177351	0.13131	0.0232092	0.0533221	0.05107	0.0287859	0.0209398	0.018387	0.0508916	0.0248563	0.0368616	0.0175225	0.0187126	0.0154555	0.0196462	0.0125739	0.0130072			0.0309625	0.027585	0.00632843
	16931 + 16932	wt	0.375549	0.255783	0.35834	0.435801	0.367925	0.603748	1.0345	0.615672	1.09991	0.90575	0.814937	0.679137	0.827624	0.823706	0.843611	0.91359	1.02626	1.15203	0.251059	0.293822		0.683938	0.300312	0.0671518
	17629 + 17630	ter1∆	0.233729	0.0620904	0.0694023	0.246424	0.277519	0.154584	0.253443	0.219712	0.114337	0.342908	0.32348	0.0515659										0.195766	0.102474	0.0295817
	17036 + 17037	ccq1∆	0.194597	0.236823	0.10419	0.179167	0.0867426																	0.160304	0.0631409	0.0282375
	17026 + 17027	trt1∆	0.318956	0.33205	0.354488	0.210423	0.172621																	0.277707	0.0808087	0.0361388
	17029 + 17030	est1∆	0.242625	0.19982	0.412722	0.239499	0.202634	0.123115																0.236736	0.0963833	0.0393483
	Statistical Analysis (Student's t-test)
		no tag	wt	ter1∆	ccq1∆	trt1∆
	wt	2.19368e-11
	ter1∆	2.40774e-07	7.2295e-06
	ccq1∆	4.91398e-07	0.00088066	0.4876
	trt1∆	8.39892e-11	0.0071149	0.13399	0.033652
	est1∆	1.23146e-08	0.00163674	0.427356	0.163839	0.470391
	[Red Letters:	P=0.05 or smaller]
	Anova: Single Factor
	SUMMARY
	Groups	Count	Sum	Average	Variance
	no tag	19	0.588287	0.0309625	0.000760932
	wt	20	13.6788	0.683938	0.0901872
	ter1∆	12	2.34919	0.195766	0.0105009
	ccq1∆	5	0.80152	0.160304	0.00398677
	trt1∆	5	1.38854	0.277707	0.00653005
	est1∆	6	1.42042	0.236736	0.00928974
	ANOVA
	Source of Variation	SS	df	MS	F	P-value	F crit
	Between Groups	4.57762	5	0.915523	28.9171	6.52586e-15	2.36566
	Within Groups	1.93128	61	0.0316603
	Total	6.50889	66
	[Red Letters:	P=0.05 or smaller]
	Correction for multiple comparisons by controlling false discovery rate
	Two-stage linear step-up procedure of Benjamini, Krieger and Yekutieli
		Mean Diff.	Discovery?	q value	Individual P Value
	no tag vs. wt	-0.653	Yes	<0.0001	<0.0001
	no tag vs. ter1∆	-0.1648	Yes	0.015	0.0147
	no tag vs. ccq1∆	-0.1293	No	0.1251	0.1532
	no tag vs. trt1∆	-0.2467	Yes	0.0094	0.0076
	no tag vs. est1∆	-0.2058	Yes	0.015	0.0163
	wt vs. ter1∆	0.4882	Yes	<0.0001	<0.0001
	wt vs. ccq1∆	0.5236	Yes	<0.0001	<0.0001
	wt vs. trt1∆	0.4062	Yes	<0.0001	<0.0001
	wt vs. est1∆	0.4472	Yes	<0.0001	<0.0001
	ter1∆ vs. ccq1∆	0.03546	No	0.3476	0.7094
	ter1∆ vs. trt1∆	-0.08194	No	0.2608	0.3903
	ter1∆ vs. est1∆	-0.04097	No	0.3476	0.6468
	ccq1∆ vs. trt1∆	-0.1174	No	0.2212	0.3009
	ccq1∆ vs. est1∆	-0.07643	No	0.2945	0.4808
	trt1∆ vs. est1∆	0.04097	No	0.3476	0.7051
	[Red Letters:	P=0.05 or smaller]

## Sheet: Figure 3a
	TER1-Pof8 co-IP Data (% IP of input TER1)
			1	2	3	4	5	6	7	8	9	10	11	12	13	14	15	16	17		Average	stdev	SEM
	2411	no tag	0.0106305	0.0107098	0.0332671	0.033599	0.0040602	0.0478562	0.0122834	0.000230074	0.017738	0.0101735	0.00636585	0.00969484	0.00729613						0.015685	0.0139301	0.00386352
	12132 + 16931 + 16932	wt	14.1106	19.8303	68.9571	53.386	21.5707	28.6937	84.1529	60.3434	21.0106	20.2337	44.0742	39.2475	39.8758	23.9812	39.9175	23.8333	60.3683		39.0345	20.3271	4.93005
	17036 + 17037	ccq1∆	19.0981	37.1322	22.5405	8.56927	10.32	12.1842	13.1034	0.178605											15.3908	11.063	3.91135
	17026 + 17027	trt1∆	1.64726	13.0959	35.4434	26.2942	5.92902	0.316673	16.0082	13.8986											14.0792	12.0756	4.26937
	17029 + 17030	est1∆	13.3056	5.00229	51.4779	39.9889	20.8821	38.2588	59.6371	29.0696											32.2028	18.7328	6.62303
	TER1-Pof8 co-IP Data (Fold enrichment over no tag control)
			1	2	3	4	5	6	7	8	9	10	11	12	13	14	15	16	17		Average	stdev	SEM
	2411	no tag	0.677749	0.682805	2.12095	2.14211	0.258859	3.05109	0.783133	0.0146685	1.1309	0.648613	0.405857	0.618098	0.465167						1	0.88812	0.24632
	12132 + 16931 + 16932	wt	899.623	1264.28	4396.38	3403.64	1375.25	1829.38	5365.2	3847.21	1339.53	1290.01	2809.96	2502.24	2542.29	1528.93	2544.95	1519.5	3848.8		2488.66	1295.96	314.317
	17036 + 17037	ccq1∆	1217.61	2367.38	1437.08	546.336	657.956	776.811	835.414	11.387											981.246	705.323	249.369
	17026 + 17027	trt1∆	105.021	834.934	2259.7	1676.4	378.006	20.1896	1020.61	886.108											897.621	769.884	272.195
	17029 + 17030	est1∆	848.303	318.923	3281.99	2549.51	1331.35	2439.21	3802.18	1853.34											2053.1	1194.31	422.254
	Statistical Analysis (Student's t-test)
		no tag	wt	ccq1∆	trt1∆
	wt	1.72098e-07
	ccq1∆	6.42684e-05	0.00554277
	trt1∆	0.000413807	0.00402345	0.824064
	est1∆	4.78075e-06	0.430473	0.0463232	0.0373504
	[Red Letters:	P=0.05 or smaller]
	Anova: Single Factor
	SUMMARY
	Groups	Count	Sum	Average	Variance
	no tag	13	0.203905	0.015685	0.000194048
	wt	17	663.587	39.0345	413.191
	ccq1∆	8	123.126	15.3908	122.389
	trt1∆	8	112.633	14.0792	145.82
	est1∆	8	257.622	32.2028	350.917
	ANOVA
	Source of Variation	SS	df	MS	F	P-value	F crit
	Between Groups	12882.5	4	3220.64	14.4186	7.51637e-08	2.56112
	Within Groups	10944.9	49	223.366
	Total	23827.5	53
	[Red Letters:	P=0.05 or smaller]
	Correction for multiple comparisons by controlling false discovery rate
	Two-stage linear step-up procedure of Benjamini, Krieger and Yekutieli
		Mean Diff.	Discovery?	q value	Individual P Value
	no tag vs. wt	-2488	Yes	<0.0001	<0.0001
	no tag vs. ccq1∆	-980.2	Yes	0.013	0.0264
	no tag vs. trt1∆	-896.6	Yes	0.0163	0.0414
	no tag vs. est1∆	-2052	Yes	<0.0001	<0.0001
	wt vs. ccq1∆	1507	Yes	0.0004	0.0006
	wt vs. trt1∆	1591	Yes	0.0003	0.0003
	wt vs. est1∆	435.6	No	0.1021	0.2916
	ccq1∆ vs. trt1∆	83.62	No	0.2713	0.8614
	ccq1∆ vs. est1∆	-1072	Yes	0.013	0.029
	trt1∆ vs. est1∆	-1155	Yes	0.012	0.019
	[Red Letters:	P=0.05 or smaller]

## Sheet: Figure 3b
	TER1-Trt1 co-IP Data (% IP of input TER1)
			1	2	3	4	5	6	7	8	9	10	11	12	13		Average	stdev	SEM
	2411	no tag	0.0106305	0.0107098	0.0332671	0.033599	0.0040602	0.0478562	0.0122834	0.0101735	0.00636585	0.00413079	0.00300369	0.0070059	0.0113511		0.0149567	0.0140261	0.00389015
	7706 + 10695 + 10966	wt	21.6988	37.6185	27.7529	38.6709	37.3366	33.1022	22.3638	25.8108	9.76528	15.4338	34.9586				27.6829	9.66252	2.91336
	16187 + 16188 +16189	pof8∆	5.01987	2.43085	5.98965	6.53687	13.1969	7.67218									6.80773	3.59626	1.46817
	17597 + 17598	pof8-∆[289-402]	5.6631	13.8959	10.8896	7.57023											9.50471	3.63779	1.8189
	TER1-Trt1 co-IP Data (Fold enrichment over no tag control)
			1	2	3	4	5	6	7	8	9	10	11	12	13		Average	stdev	SEM
	2411	no tag	0.71075	0.716053	2.22423	2.24642	0.271464	3.19965	0.821266	0.680196	0.425619	0.276184	0.200826	0.468413	0.758931		1	0.937783	0.260094
	7706 + 10695 + 10966	wt	1450.78	2515.16	1855.55	2585.53	2496.31	2213.2	1495.24	1725.7	652.904	1031.9	2337.32				1850.87	646.034	194.786
	16187 + 16188 +16189	pof8∆	335.628	162.526	400.467	437.053	882.343	512.96									455.163	240.445	98.1611
	17597 + 17598	pof8-∆[289-402]	378.633	929.075	728.078	506.143											635.482	243.222	121.611
	Statistical Analysis (Student's t-test)
		no tag	wt	pof8∆
	wt	6.2386e-10
	pof8∆	1.92761e-06	0.000146044
	pof8-∆[289-402]	3.84063e-08	0.00324376	0.280735
	[Red Letters:	P=0.05 or smaller]
	Anova: Single Factor
	SUMMARY
	Groups	Count	Sum	Average	Variance
	no tag	13	0.194437	0.0149567	0.000196732
	wt	11	304.512	27.6829	93.3643
	pof8∆	6	40.8464	6.80773	12.9331
	pof8-∆[289-402]	4	38.0188	9.50471	13.2335
	ANOVA
	Source of Variation	SS	df	MS	F	P-value	F crit
	Between Groups	4741.94	3	1580.65	45.683	2.66221e-11	2.92228
	Within Groups	1038.01	30	34.6004
	Total	5779.96	33
	[Red Letters:	P=0.05 or smaller]
	Correction for multiple comparisons by controlling false discovery rate
	Two-stage linear step-up procedure of Benjamini, Krieger and Yekutieli
		Mean Diff.	Discovery?	q value	Individual P Value
	no tag vs. wt	-1850	Yes	<0.0001	<0.0001
	no tag vs. pof8∆	-454.2	Yes	0.0055	0.0261
	no tag vs. pof8-∆[289-402]	-634.5	Yes	0.0022	0.0084
	wt vs. pof8∆	1396	Yes	<0.0001	<0.0001
	wt vs. pof8-∆[289-402]	1215	Yes	<0.0001	<0.0001
	pof8∆ vs. pof8-∆[289-402]	-180.3	No	0.0845	0.483
	[Red Letters:	P=0.05 or smaller]

## Sheet: Figure 3c
	TER1-Est1 co-IP Data (% IP of input TER1)
			1	2	3	4	5	6	7	8	9	10	11		Average	stdev	SEM
	2411	no tag	0.00426199	0.00136471	0.00353388	0.000333464	0.00146164	0.000478069							0.00190562	0.00162499	0.000663399
	17157 + 17158	wt	0.160445	0.402089	0.542125	0.359386	0.21398	0.186986	0.205588	0.332954	0.313236	0.330155	0.711975		0.34172	0.165494	0.0498982
	17171 + 17172	pof8∆	0.776178	0.154732	0.421486	0.1534	0.211111	0.40883	0.26715	0.901027	0.254293	0.326174			0.387438	0.256575	0.0811361
	TER1-Est1 co-IP Data (Fold enrichment over no tag control)
			1	2	3	4	5	6	7	8	9	10	11		Average	stdev	SEM
	2411	no tag	2.23653	0.716148	1.85445	0.174989	0.767014	0.250873							1	0.852734	0.348127
	17157 + 17158	wt	84.1957	211.001	284.487	188.592	112.289	98.1232	107.885	174.722	164.375	173.253	373.618		179.322	86.8449	26.1847
	17171 + 17172	pof8∆	407.309	81.1976	221.18	80.4987	110.783	214.539	140.19	472.825	133.444	171.164			203.313	134.641	42.5772
	Statistical Analysis (Student's t-test)
		no tag	wt
	wt	0.000172823
	pof8∆	0.00273584	0.629738
	[Red Letters:	P=0.05 or smaller]
	Anova: Single Factor
	SUMMARY
	Groups	Count	Sum	Average	Variance
	no tag	6	6	1	0.727155
	wt	11	1972.54	179.322	7542.04
	pof8∆	10	2033.13	203.313	18128.2
	ANOVA
	Source of Variation	SS	df	MS	F	P-value	F crit
	Between Groups	171032	2	85515.9	8.60258	0.00152446	3.40283
	Within Groups	238577	24	9940.73
	Total	409609	26
	[Red Letters:	P=0.05 or smaller]
	Correction for multiple comparisons by controlling false discovery rate
	Two-stage linear step-up procedure of Benjamini, Krieger and Yekutieli
		Mean Diff.	Discovery?	q value	Individual P Value
	no tag vs. wt	-178.3	Yes	0.0009	0.0017
	no tag vs. pof8∆	-202.3	Yes	0.0007	0.0006
	wt vs. pof8∆	-23.99	No	0.2054	0.5869
	[Red Letters:	P=0.05 or smaller]

## Sheet: Figure 4ab
	TER1 expression relative to his1+ mRNA
			1	2	3	4	5	6	7	8	9	10	11	12	13		Average	stdev	SEM
	2411	wt	0.216611	0.200981	0.279045	0.142197	0.143853	0.139726	0.17823	0.212804	0.240424	0.0584983	0.207339				0.18361	0.0600377	0.018102
	12118 + 12119	pof8∆	0.0675513	0.0496673	0.0431529	0.0334386	0.034976	0.0334272	0.0365319	0.0354305	0.0371362	0.0424766	0.0441676	0.0449729	0.0493448		0.0424826	0.00944507	0.00261959
	Statistical Analysis (Student's t-test)
		wt
	pof8∆	2.67098e-08
	[Red Letters:	P=0.05 or smaller]
	TER1 precursor expression relative to his1+ mRNA
			1	2	3	4	5	6	7	8	9	10	11				Average	stdev	SEM
	2411	wt	0.000649348	0.000409506	0.00016175	0.00029573	0.000243721	7.0111e-05	3.27079e-05	2.65671e-05	1.44872e-05	1.57901e-05					0.000191972	0.000211078	6.67488e-05
	12118 + 12119	pof8∆	0.000336214	0.000195678	0.000199097	0.000201334	0.000167709	0.000167934	0.000129982	2.50589e-05	2.33191e-05	2.15945e-05	1.42657e-05				0.000134744	0.00010337	3.11672e-05
	Statistical Analysis (Student's t-test)
		wt
	pof8∆	0.432959
	[Red Letters:	P=0.05 or smaller]

## Sheet: Figure 4c
	TER1-Lsm3 co-IP Data (% IP of input TER1)
			1	2	3	4	5	6		Average	stdev	SEM
	2411	no tag	0.0050629	0.00734954	0.00511355	0.0237387	0.0535766	0.00636585		0.0168679	0.0193554	0.0079018
	17121 + 17147	wt	6.10818	2.58662	3.61336	2.08967	2.09879	3.07175		3.2614	1.51288	0.617629
	17644 + 17645	pof8∆	0.0222152	0.00266918	0.0701545	0.0305413	0.0455788	0.027488		0.0331078	0.0228531	0.00932972
	TER1-Lsm3 co-IP Data (Fold enrichment over no tag control)
			1	2	3	4	5	6		Average	stdev	SEM
	2411	no tag	0.300151	0.435713	0.303153	1.40733	3.17626	0.377395		1	1.14747	0.468453
	17121 + 17147	wt	362.12	153.346	214.216	123.885	124.425	182.107		193.35	89.6899	36.6157
	17644 + 17645	pof8∆	1.31701	0.158241	4.15906	1.81062	2.70211	1.62961		1.96278	1.35483	0.553106
	Statistical Analysis (Student's t-test)
		no tag	wt
	wt	0.000371904
	pof8∆	0.213601	0.000386344
	[Red Letters:	P=0.05 or smaller]
	Anova: Single Factor
	SUMMARY
	Groups	Count	Sum	Average	Variance
	no tag	6	6	1	1.31669
	wt	6	1160.1	193.35	8044.27
	pof8∆	6	11.7767	1.96278	1.83556
	ANOVA
	Source of Variation	SS	df	MS	F	P-value	F crit
	Between Groups	147257	2	73628.3	27.4479	9.71184e-06	3.68232
	Within Groups	40237.1	15	2682.48
	Total	187494	17
	[Red Letters:	P=0.05 or smaller]
	Correction for multiple comparisons by controlling false discovery rate
	Two-stage linear step-up procedure of Benjamini, Krieger and Yekutieli
		Mean Diff.	Discovery?	q value	Individual P Value
	no tag vs. wt	-192.4	Yes	<0.0001	<0.0001
	no tag vs. pof8∆	-0.9617	No	0.3412	0.9748
	wt vs. pof8∆	191.4	Yes	<0.0001	<0.0001
	[Red Letters:	P=0.05 or smaller]

## Sheet: Figure 4f
	Lsm3 ChIP Data (% precipitated DNA relative to input DNA)
			1	2	3	4	5	6	7	8	9	10	11	12	13	14	15	16	17		Average	stdev	SEM
	2411	no tag	0.0632076	0.0199549	0.015775	0.0841823	0.0341962	0.0517585	0.0198547	0.0371349	0.0554203	0.0887803	0.0242567								0.0449565	0.0258074	0.00778123
	17121 + 17147	wt	0.241294	0.353452	0.58187	0.283761	0.58175	0.256787	0.768591	0.359498	0.229713	0.125397	0.336504	0.479944	0.277224	0.28648	0.239232	0.207554	0.245463		0.344383	0.166199	0.0403091
	17644 + 17645	pof8∆	0.467991	0.42828	0.560155	0.24302	0.3407	0.234048	0.167722	0.210647	0.401407	0.217963	0.215904	0.238474	0.263328	0.31431	0.342633				0.309772	0.112408	0.0290236
	17409 + 17410	ter1∆	0.874336	0.458495	0.777524	1.66347	1.04965	0.137179	1.83755	0.497951	0.176993										0.830349	0.603891	0.201297
	17415 + 17416	trt1∆	0.138725	0.135782	0.191838	0.26103	0.321251	0.445781													0.249068	0.120278	0.0491033
	17641	est1∆	0.387357	0.274869	0.296173	0.407583	0.288512	0.183401	0.444677	0.259456	0.43821										0.331138	0.0911936	0.0303979
	Statistical Analysis (Student's t-test)
		no tag	wt	pof8∆	ter1∆	trt1∆
	wt	3.26319e-06
	pof8∆	7.25199e-08	0.501552
	ter1∆	0.000398589	0.00432411	0.00332386
	trt1∆	5.64448e-05	0.213593	0.286243	0.0386741
	est1∆	9.13811e-09	0.827157	0.634756	0.0260592	0.155809
	[Red Letters:	P=0.05 or smaller]
	Anova: Single Factor
	SUMMARY
	Groups	Count	Sum	Average	Variance
	no tag	11	0.494521	0.0449565	0.000666024
	wt	17	5.85451	0.344383	0.027622
	pof8∆	15	4.64658	0.309772	0.0126355
	ter1∆	9	7.47314	0.830349	0.364685
	trt1∆	6	1.49441	0.249068	0.0144668
	est1∆	9	2.98024	0.331138	0.00831627
	ANOVA
	Source of Variation	SS	df	MS	F	P-value	F crit
	Between Groups	3.18549	5	0.637099	10.5553	2.484e-07	2.36566
	Within Groups	3.68185	61	0.0603582
	Total	6.86734	66
	[Red Letters:	P=0.05 or smaller]
	Correction for multiple comparisons by controlling false discovery rate
	Two-stage linear step-up procedure of Benjamini, Krieger and Yekutieli
		Mean Diff.	Discovery?	q value	Individual P Value
	no tag vs. wt	-0.2994	Yes	0.0031	0.0025
	no tag vs. pof8∆	-0.2648	Yes	0.009	0.0086
	no tag vs. ter1∆	-0.7854	Yes	<0.0001	<0.0001
	no tag vs. trt1∆	-0.2041	No	0.0872	0.1068
	no tag vs. est1∆	-0.2862	Yes	0.011	0.0119
	wt vs. pof8∆	0.03461	No	0.3914	0.6922
	wt vs. ter1∆	-0.486	Yes	<0.0001	<0.0001
	wt vs. trt1∆	0.09532	No	0.3066	0.4171
	wt vs. est1∆	0.01325	No	0.4392	0.8964
	pof8∆ vs. ter1∆	-0.5206	Yes	<0.0001	<0.0001
	pof8∆ vs. trt1∆	0.0607	No	0.3741	0.6108
	pof8∆ vs. est1∆	-0.02137	No	0.4392	0.8373
	ter1∆ vs. trt1∆	0.5813	Yes	<0.0001	<0.0001
	ter1∆ vs. est1∆	0.4992	Yes	<0.0001	<0.0001
	trt1∆ vs. est1∆	-0.08207	No	0.3532	0.5286
	[Red Letters:	P=0.05 or smaller]

## Sheet: Figure 5a
	TER1 expression relative to his1+ mRNA
			1	2	3		Average	stdev	SEM
	17837	wt (no pld) / +B1	0.505671	0.499733	0.493273		0.499559	0.00620099	0.00358014
	17836	wt (no pld) / -B1	0.43973	0.49825	0.494098		0.477359	0.0326545	0.0188531
	17854	pof8∆ (+ empty pld) / +B1	0.0922022	0.0845163	0.0808383		0.0858523	0.00579853	0.00334778
	17856	pof8∆ (+ empty pld) / -B1	0.0583935	0.0563709	0.0614662		0.0587435	0.00256561	0.00148125
	17858	pof8∆ (+ TER1 pld) / +B1	0.908029	0.831609	1.13374		0.957793	0.157093	0.0906979
	17859	pof8∆ (+ TER1 pld) / -B1	1.56921	1.64592	1.76239		1.65917	0.0972722	0.0561601
	Statistical Analysis (Student's t-test)
		wt (no pld) / +B1	wt (no pld) / -B1	pof8∆ (+ empty pld) / +B1	pof8∆ (+ empty pld) / -B1	pof8∆ (+ TER1 pld) / +B1
	wt (no pld) / -B1	0.311724
	pof8∆ (+ empty pld) / +B1	1.18115e-07	3.37905e-05
	pof8∆ (+ empty pld) / -B1	3.57891e-08	2.46535e-05	0.00177418
	pof8∆ (+ TER1 pld) / +B1	0.00723931	0.00657813	0.000656205	0.000581734
	pof8∆ (+ TER1 pld) / -B1	3.27599e-05	3.72545e-05	9.72705e-06	9.03568e-06	0.0027698
	[Red Letters:	P=0.05 or smaller]
	Anova: Single Factor
	SUMMARY
	Groups	Count	Sum	Average	Variance
	wt (no pld) / +B1	3	1.49868	0.499559	3.84523e-05
	wt (no pld) / -B1	3	1.43208	0.477359	0.00106632
	pof8∆ (+ empty pld) / +B1	3	0.257557	0.0858523	3.36229e-05
	pof8∆ (+ empty pld) / -B1	3	0.176231	0.0587435	6.58235e-06
	pof8∆ (+ TER1 pld) / +B1	3	2.87338	0.957793	0.0246784
	pof8∆ (+ TER1 pld) / -B1	3	4.97752	1.65917	0.00946188
	ANOVA
	Source of Variation	SS	df	MS	F	P-value	F crit
	Between Groups	5.48732	5	1.09746	186.616	6.04469e-11	3.10588
	Within Groups	0.0705704	12	0.00588087
	Total	5.55789	17
	[Red Letters:	P=0.05 or smaller]
	Correction for multiple comparisons by controlling false discovery rate
	Two-stage linear step-up procedure of Benjamini, Krieger and Yekutieli
		Mean Diff.	Discovery?	q value	Individual P Value
	wt (no pld) / +B1 vs. wt (no pld) / -B1	0.0222	No	0.1021	0.7291
	wt (no pld) / +B1 vs. pof8∆ (+ empty pld) / +B1	0.4137	Yes	<0.0001	<0.0001
	wt (no pld) / +B1 vs. pof8∆ (+ empty pld) / -B1	0.4408	Yes	<0.0001	<0.0001
	wt (no pld) / +B1 vs. pof8∆ (+ TER1 pld) / +B1	-0.4582	Yes	<0.0001	<0.0001
	wt (no pld) / +B1 vs. pof8∆ (+ TER1 pld) / -B1	-1.16	Yes	<0.0001	<0.0001
	wt (no pld) / -B1 vs. pof8∆ (+ empty pld) / +B1	0.3915	Yes	<0.0001	<0.0001
	wt (no pld) / -B1 vs. pof8∆ (+ empty pld) / -B1	0.4186	Yes	<0.0001	<0.0001
	wt (no pld) / -B1 vs. pof8∆ (+ TER1 pld) / +B1	-0.4804	Yes	<0.0001	<0.0001
	wt (no pld) / -B1 vs. pof8∆ (+ TER1 pld) / -B1	-1.182	Yes	<0.0001	<0.0001
	pof8∆ (+ empty pld) / +B1 vs. pof8∆ (+ empty pld) / -B1	0.02711	No	0.1009	0.6727
	pof8∆ (+ empty pld) / +B1 vs. pof8∆ (+ TER1 pld) / +B1	-0.8719	Yes	<0.0001	<0.0001
	pof8∆ (+ empty pld) / +B1 vs. pof8∆ (+ TER1 pld) / -B1	-1.573	Yes	<0.0001	<0.0001
	pof8∆ (+ empty pld) / -B1 vs. pof8∆ (+ TER1 pld) / +B1	-0.8991	Yes	<0.0001	<0.0001
	pof8∆ (+ empty pld) / -B1 vs. pof8∆ (+ TER1 pld) / -B1	-1.6	Yes	<0.0001	<0.0001
	pof8∆ (+ TER1 pld) / +B1 vs. pof8∆ (+ TER1 pld) / -B1	-0.7014	Yes	<0.0001	<0.0001
	[Red Letters:	P=0.05 or smaller]

[truncated: 14 more sheets: Figure 5c, Figure 5d, Figure 6b, Figure 6c, Figure 6d, Figure 6e, Figure 7a, Figure 7d, Figure S1a, Figure S1b, Figure S1c, Figure S1d, Figure S4, Figure S5b]
